# Supplementary material for: Targeted lipidomics reveals a novel role for glucosylceramides in glucose response
Source: J Lipid Res. 2023 May 26;64(7):100394. doi: 10.1016/j.jlr.2023.100394 (PMC10320606; doi:10.1016/j.jlr.2023.100394)
Supplement: Supplemental Table S1 [file mmc1.xlsx]

## Sheet: Sheet1
Table S1. Phospholipidomic profile of C. elegans with L4440 and elo-5 RNAi with or without 100 mM glucose
The raw abundance of each lipid from LDA was normalized as relative percentage of the total abundance of all the lipids
	L4440				L4440 +gluc				elo-5				elo-5 +gluc
	Average Relative abundance	SEM	N		Average Relative abundance	SEM	N		Average Relative abundance	SEM	N		Average Relative abundance	SEM	N
PC 31:1	0.106736	0.0192427	8		0.0933742	0.0103675	8		0.0213282	0.00347191	8		0.0169121	0.00373507	8
PC 31:2	0.031475	0.00319924	8		0.0297345	0.00899601	8		0.0258208	0.00375793	8		0.0211231	0.00667909	8
PC 32:0	0.110218	0.0101599	8		0.0963959	0.0130796	8		0.0126908	0.00217616	8		0.0287455	0.00528138	8
PC 32:1	0.547127	0.0350506	8		0.506939	0.0541194	8		0.171167	0.0344284	8		0.418199	0.0376312	8
PC 32:2	0.196769	0.023581	8		0.2211	0.0216073	8		0.142447	0.00840575	8		0.289345	0.0184319	8
PC 32:3	0.0601232	0.0112867	8		0.0684728	0.0134365	8		0.0315758	0.00268939	8		0.0716481	0.0151089	8
PC 33:1	0.715336	0.0549792	8		0.659941	0.0444096	8		0.185236	0.0131636	8		0.156671	0.0126121	8
PC 33:2	0.811227	0.0672789	8		0.674094	0.0776081	8		0.360466	0.0231695	8		0.370009	0.0195166	8
PC 33:3	0.23991	0.0248165	8		0.224883	0.0245225	8		0.0960444	0.0160864	8		0.0641959	0.00898055	8
PC 33:4	0.082009	0.00464358	8		0.0782963	0.0082185	8		0.0369696	0.00629683	8		0.0293214	0.00564031	8
PC 34:1	0.654622	0.0574979	8		0.669494	0.0731091	8		0.341269	0.0278325	8		0.697468	0.0536657	8
PC 34:2	1.34343	0.114599	8		1.48707	0.0868976	8		1.58806	0.0608259	8		1.99657	0.109289	8
PC 34:3	0.389734	0.0587209	8		0.478086	0.0579146	8		0.392464	0.0311416	8		0.698069	0.0465365	8
PC 34:4	0.222625	0.0270292	8		0.283411	0.0436204	8		0.204592	0.015181	8		0.402101	0.0285569	8
PC 34:5	0.36681	0.0402979	8		0.356766	0.0584753	8		0.176617	0.0135175	8		0.321078	0.0265638	8
PC 35:1	0.629116	0.0229019	8		0.525515	0.0514608	8		0.414714	0.0359998	8		0.219782	0.0228613	8
PC 35:2	2.2417	0.132289	8		1.9007	0.130791	8		2.45024	0.186089	8		1.9919	0.101001	8
PC 35:3	1.58202	0.134612	8		1.31346	0.166191	8		1.61991	0.0943219	8		0.870248	0.12178	8
PC 35:4	0.818454	0.0611954	8		0.603322	0.0669573	8		0.504405	0.0439691	8		0.256058	0.0233852	8
PC 35:5	1.67528	0.212017	8		1.50788	0.126416	8		0.155028	0.0215644	8		0.0789892	0.0154373	8
PC 36:1	0.390676	0.0167783	8		0.353536	0.0196768	8		0.464966	0.0279614	8		0.578732	0.0312923	8
PC 36:2	2.33073	0.152351	8		2.31119	0.36031	8		2.82971	0.168087	8		3.96741	0.316675	8
PC 36:3	1.84024	0.132579	8		1.94868	0.0728417	8		2.19505	0.133844	8		3.10569	0.182577	8
PC 36:4	1.22961	0.138202	8		1.33867	0.0487368	8		1.75878	0.127754	8		1.91811	0.155122	8
PC 36:5	1.61735	0.110668	8		1.75484	0.0745196	8		1.60317	0.113668	8		2.14901	0.0901507	8
PC 36:6	0.779607	0.103753	8		1.25726	0.209235	8		0.75343	0.0631375	8		1.58137	0.0848426	8
PC 36:7	0.144474	0.0248197	8		0.179931	0.0255598	8		0.144362	0.0133824	8		0.19431	0.00942266	8
PC 37:1	0.0872493	0.0149874	8		0.0347648	0.013874	8		0.248106	0.0203075	8		0.0356063	0.0127278	8
PC 37:2	1.13935	0.103499	8		1.04967	0.0919489	8		2.263	0.195114	8		1.32276	0.0909171	8
PC 37:3	0.785796	0.0987367	8		0.581781	0.122644	8		1.30549	0.0888085	8		0.443661	0.053751	8
PC 37:4	0.783644	0.0762545	8		0.59812	0.0861948	8		0.634975	0.038273	8		0.30552	0.0370006	8
PC 37:5	1.92899	0.230645	8		1.35606	0.253209	8		0.881238	0.0633688	8		0.468471	0.0353213	8
PC 37:6	2.39246	0.263399	8		1.78868	0.206065	8		2.49424	0.202859	8		1.3362	0.0677517	8
PC 38:2	0.234729	0.0306503	8		0.166854	0.0179002	8		0.682827	0.0472299	8		0.315496	0.017465	8
PC 38:3	0.237527	0.01715	8		0.22166	0.0132397	8		0.277633	0.0351749	8		0.447715	0.0295397	8
PC 38:4	0.871445	0.0858148	8		0.785368	0.0385949	8		0.775787	0.0392456	8		1.03017	0.0422398	8
PC 38:5	1.75356	0.225976	8		1.90396	0.0597379	8		1.89062	0.144217	8		2.02645	0.274911	8
PC 38:6	6.508	0.381065	8		6.25582	0.306305	8		6.02047	0.438785	8		8.17672	0.1814	8
PC 38:7	3.41394	0.251168	8		3.04124	0.251289	8		3.85689	0.198819	8		3.16391	0.191339	8
PC 38:8	1.72545	0.149769	8		1.61555	0.144407	8		1.51943	0.0967174	8		1.5863	0.11644	8
PC 38:9	0.409426	0.0344018	8		0.437361	0.0431509	8		0.368388	0.0334583	8		0.384451	0.0301396	8
PC 39:3	0.0769471	0.0150493	8		0.0668104	0.0190794	8		0.144349	0.0194755	8		0.0497531	0.00585086	8
PC 39:4	0.253694	0.0312902	8		0.17391	0.0344559	8		0.334356	0.0193188	8		0.123283	0.0143009	8
PC 39:5	0.58479	0.0756571	8		0.397956	0.0718693	8		0.830802	0.0761927	8		0.31833	0.0237572	8
PC 39:6	1.8518	0.310335	8		1.41602	0.211462	8		2.97535	0.210521	8		1.09164	0.0787237	8
PC 40:6	0.231227	0.0144599	8		0.212237	0.0158876	8		0.228859	0.0389995	8		0.314392	0.0210568	8
PC 40:7	0.485988	0.0479491	8		0.42379	0.0565774	8		0.418884	0.0754163	8		0.40203	0.0342211	8
PC 40:8	1.81458	0.112398	8		1.42192	0.0925462	8		1.37209	0.129643	8		1.21626	0.0486107	8
PC 40:9	3.90703	0.296576	8		3.13617	0.253859	8		2.52167	0.283884	8		2.43053	0.134915	8
PC 40:10	6.77838	0.53166	8		5.4359	0.688903	8		4.96549	0.609896	8		4.6747	0.193384	8
PE 29:0	0.0346021	0.00440746	8		0.0442929	0.00700226	8		0.000488583	0.000249721	8		9.89109e-05	9.89109e-05	8
PE 30:0	0.0708156	0.00788595	8		0.085468	0.0101453	8		0.0206606	0.00330947	8		0.0391541	0.00210449	8
PE 30:1	0.0486087	0.0103587	8		0.0730617	0.0138661	8		0.0148706	0.00297083	8		0.0616028	0.00350676	8
PE 31:0	0.160426	0.013145	8		0.21064	0.0255257	8		0.00290176	0.000604204	8		0.0021443	0.00028254	8
PE 31:1	0.154351	0.0254463	8		0.203201	0.0347242	8		0.0510389	0.00567639	8		0.0471668	0.0041143	8
PE 32:0	0.192875	0.0244719	8		0.217079	0.0231521	8		0.0705974	0.00764765	8		0.105615	0.00673776	8
PE 32:1	0.622226	0.098167	8		0.915825	0.146551	8		0.238905	0.0298587	8		0.823125	0.0480391	8
PE 32:2	0.173739	0.0377354	8		0.263429	0.0499198	8		0.0786936	0.0102461	8		0.260254	0.0156352	8
PE 33:0	0.157296	0.0139606	8		0.181971	0.0131042	8		0.0151151	0.00267726	8		0.011077	0.00273515	8
PE 33:1	0.71744	0.0820639	8		0.973653	0.115452	8		0.449766	0.0441189	8		0.483664	0.0236823	8
PE 33:2	0.37308	0.0456167	8		0.490441	0.0782306	8		0.1591	0.0238446	8		0.244955	0.022357	8
PE 33:3	0.0837562	0.0124711	8		0.109455	0.0161514	8		0.00925831	0.00620242	8		0.0146586	0.00569376	8
PE 34:0	0.111001	0.0143676	8		0.104619	0.0175721	8		0.0581229	0.00975123	8		0.0619828	0.010458	8
PE 34:1	1.2234	0.128243	8		1.63927	0.242648	8		0.916744	0.0965715	8		1.71802	0.128672	8
PE 34:2	1.09743	0.174437	8		1.67868	0.243493	8		1.03615	0.0917844	8		2.11728	0.115863	8
PE 34:3	0.323085	0.0700805	8		0.535104	0.09907	8		0.281506	0.0318093	8		0.644306	0.02495	8
PE 34:4	0.122864	0.0246286	8		0.182773	0.0306437	8		0.0878167	0.00779789	8		0.18801	0.0110582	8
PE 34:5	0.0957419	0.0101135	8		0.106316	0.0113142	8		0.053055	0.00475023	8		0.0884696	0.00492738	8
PE 35:1	1.16281	0.152365	8		1.31539	0.132676	8		0.85001	0.0963871	8		0.534008	0.0394184	8
PE 35:2	1.30395	0.103214	8		1.46318	0.100627	8		1.11468	0.117948	8		1.10378	0.0715102	8
PE 35:3	0.471078	0.0280628	8		0.514787	0.0178467	8		0.328719	0.0254103	8		0.224871	0.00868342	8
PE 35:4	0.22236	0.0140067	8		0.19033	0.0107151	8		0.100639	0.0117932	8		0.0655347	0.0060727	8
PE 35:5	0.255487	0.0171885	8		0.237437	0.00626486	8		0.0457512	0.00519047	8		0.0293865	0.00333474	8
PE 36:1	0.801905	0.103288	8		0.97747	0.130417	8		1.41175	0.193402	8		1.46048	0.132444	8
PE 36:2	2.01519	0.192362	8		2.68553	0.275979	8		3.09962	0.286425	8		3.93829	0.251019	8
PE 36:3	1.27627	0.145053	8		1.75964	0.167836	8		1.3717	0.0965918	8		2.25681	0.0780357	8
PE 36:4	0.714573	0.0776607	8		0.912252	0.0799069	8		0.716304	0.0438447	8		1.09281	0.0411068	8
PE 36:5	1.89867	0.150825	8		2.22659	0.106531	8		2.12074	0.0864118	8		2.69138	0.0872321	8
PE 36:6	0.0773528	0.0168266	8		0.11789	0.0191506	8		0.0785103	0.00880372	8		0.136265	0.00597382	8
PE 37:1	0.158129	0.0286973	8		0.138728	0.0164178	8		0.337993	0.0396619	8		0.117575	0.00953744	8
PE 37:2	0.475214	0.0518069	8		0.50281	0.040323	8		1.03633	0.0962304	8		0.530254	0.0367109	8
PE 37:3	0.390211	0.0287567	8		0.361793	0.0344771	8		0.417945	0.0261973	8		0.179182	0.0113714	8
PE 37:4	0.592637	0.0520546	8		0.518175	0.0558856	8		0.236039	0.0139214	8		0.137327	0.007203	8
PE 37:5	2.65448	0.229736	8		2.35683	0.252992	8		0.821813	0.0453275	8		0.50936	0.019068	8
PE 37:6	0.279007	0.0234075	8		0.234609	0.0105246	8		0.386781	0.0241826	8		0.190239	0.0076186	8
PE 38:1	0.0889921	0.0163918	8		0.110245	0.0173329	8		0.239097	0.038883	8		0.187153	0.0285751	8
PE 38:2	0.194315	0.0220354	8		0.213251	0.0207652	8		0.418989	0.0404649	8		0.373099	0.0218182	8
PE 38:3	0.327331	0.0307184	8		0.379618	0.0334905	8		0.372434	0.0337121	8		0.477933	0.0176638	8
PE 38:4	0.698455	0.0465649	8		0.755127	0.048398	8		0.749955	0.065785	8		0.875725	0.0396824	8
PE 38:5	3.0925	0.160004	8		3.12157	0.147714	8		4.43077	0.171543	8		3.9914	0.129159	8
PE 38:6	1.94942	0.154277	8		2.16345	0.133539	8		2.5837	0.0775687	8		2.81654	0.0631203	8
PE 38:7	0.348472	0.0128102	8		0.382442	0.0115185	8		0.572154	0.018846	8		0.41667	0.0106505	8
PE 38:8	0.137829	0.00782116	8		0.148636	0.00913673	8		0.173989	0.0113413	8		0.140478	0.00792515	8
PE 39:1	0.0414882	0.00935255	8		0.036023	0.00648035	8		0.140319	0.0210647	8		0.0448606	0.0078028	8
PE 39:2	0.0346608	0.0037778	8		0.0373656	0.00457901	8		0.0851211	0.00695507	8		0.0375919	0.00184758	8
PE 39:3	0.0425987	0.0054798	8		0.0395494	0.00522962	8		0.0663566	0.00451432	8		0.0254563	0.00173958	8
PE 39:4	0.0872304	0.00822492	8		0.0714713	0.00601081	8		0.101263	0.0103168	8		0.044859	0.00339205	8
PE 39:5	0.251223	0.0436835	8		0.221856	0.0258915	8		0.325203	0.0177313	8		0.141132	0.00843833	8
PE 39:6	0.248029	0.0343226	8		0.217095	0.0318542	8		0.573426	0.0258392	8		0.206963	0.0163015	8
PE 40:1	0.0289619	0.00587702	8		0.0344588	0.00650689	8		0.111924	0.0147306	8		0.0596528	0.0125924	8
PE 40:2	0.0345108	0.00664156	8		0.0390009	0.00775699	8		0.111269	0.0164323	8		0.0670359	0.0134389	8
PE 40:4	0.044469	0.00670555	8		0.0494657	0.0054076	8		0.045159	0.00722779	8		0.0446212	0.00449493	8
PE 40:7	0.141998	0.0374233	8		0.140642	0.0251009	8		0.135113	0.0233677	8		0.152278	0.0353812	8
PE 40:8	0.173878	0.021193	8		0.180422	0.0184711	8		0.154618	0.00700629	8		0.121164	0.00555351	8
PE 40:9	0.22646	0.00601774	8		0.205239	0.0122159	8		0.239994	0.0123969	8		0.214739	0.0275738	8
PE 40:10	0.211624	0.00728522	8		0.200185	0.00999532	8		0.181369	0.0263678	8		0.178039	0.0105788	8
LPC 14:0	0.00803655	0.00164466	8		0.00951928	0.00149423	8		0.00147153	0.000623058	8		0.00541089	0.00105845	8
LPC 15:0	0.0653381	0.00841914	8		0.0628838	0.00847334	8		0	0	8		0	0	8
LPC 16:0	0.0404558	0.00917404	8		0.0476152	0.00667974	8		0.0242499	0.00547851	8		0.0616242	0.00575683	8
LPC 16:1	0.0264676	0.0102389	8		0.0392743	0.00677105	8		0.0108715	0.00179691	8		0.0596624	0.00704832	8
LPC 17:0	0.0605046	0.0115696	8		0.0565528	0.0137313	8		0.00150524	0.000652609	8		0.000603107	0.000395535	8
LPC 17:1	0.1845	0.0342337	8		0.160149	0.0345932	8		0.160355	0.0322403	8		0.111649	0.0148133	8
LPC 18:0	0.0309103	0.00657803	8		0.0351263	0.0068745	8		0.0315322	0.00661199	8		0.042402	0.00710735	8
LPC 18:1	0.259335	0.0499269	8		0.298592	0.0324825	8		0.19751	0.0247761	8		0.441476	0.0435557	8
LPC 18:2	0.114424	0.0198633	8		0.128842	0.0247512	8		0.10091	0.0122325	8		0.116071	0.0128212	8
LPC 18:3	0.0320749	0.00648141	8		0.0370784	0.00443479	8		0.0269562	0.00495244	8		0.0426911	0.00688043	8
LPC 19:1	0.106816	0.0207674	8		0.0948048	0.0264305	8		0.167461	0.0314402	8		0.0714046	0.00921746	8
LPC 20:3	0.0397925	0.00789472	8		0.0404579	0.00888863	8		0.0238491	0.00450052	8		0.0346848	0.00635221	8
LPC 20:4	0.0891975	0.0178724	8		0.08065	0.0195534	8		0.0480379	0.0098913	8		0.0720092	0.0119149	8
LPC 20:5	0.299952	0.0513625	8		0.285318	0.062517	8		0.201282	0.0455762	8		0.251014	0.032576	8
LPE 13:0	0.0458641	0.0148916	8		0.039403	0.0100001	8		0.00487353	0.00142307	8		0.00878819	0.00383965	8
LPE 13:1	0.00786127	0.00475374	8		0.00507193	0.00119702	8		0.00542777	0.00132692	8		0.00238031	0.000614126	8
LPE 14:0	0.0580309	0.00738835	8		0.0646588	0.00824759	8		0.0169444	0.00297244	8		0.0264088	0.00507129	8
LPE 14:1	0.0543598	0.0112456	8		0.109576	0.0341753	8		0.0346171	0.0074303	8		0.0742432	0.0139483	8
LPE 15:0	0.0667385	0.00966066	8		0.0717406	0.00957602	8		0.000636513	0.000421817	8		0.000540507	0.000267832	8
LPE 15:1	0.371696	0.11996	8		0.264768	0.0389522	8		0.21594	0.0566446	8		0.112657	0.0173487	8
LPE 16:0	0.157764	0.0352233	8		0.255079	0.0388919	8		0.0940427	0.00690602	8		0.216261	0.0190798	8
LPE 16:1	0.159651	0.0342916	8		0.228361	0.0454523	8		0.0353377	0.00465464	8		0.111726	0.0166258	8
LPE 16:2	0.0431446	0.0074195	8		0.0553375	0.0111131	8		0.00785463	0.00207851	8		0.0144208	0.00261333	8
LPE 17:0	0.186483	0.0195541	8		0.217048	0.00978979	8		0.0215665	0.00315471	8		0.0196995	0.00221372	8
LPE 17:1	0.106656	0.00937293	8		0.105797	0.0078351	8		0.0894241	0.010241	8		0.0809762	0.00838526	8
LPE 18:0	0.225374	0.0305513	8		0.302992	0.0340472	8		0.264272	0.027135	8		0.335746	0.0260479	8
LPE 18:1	0.260792	0.060078	8		0.334246	0.04424	8		0.170267	0.0168161	8		0.392437	0.0376762	8
LPE 18:2	0.0951223	0.00996999	8		0.108887	0.00491412	8		0.0329625	0.00434932	8		0.054775	0.00642306	8
LPE 19:0	0.0171954	0.00263056	8		0.018802	0.00145836	8		0.0130451	0.0015406	8		0.00712315	0.000664586	8
LPE 19:1	0.0626161	0.00407318	8		0.061423	0.00583212	8		0.0991156	0.0115661	8		0.048595	0.00589781	8
LPE 20:0	0.0292937	0.00436656	8		0.0396843	0.00512839	8		0.0398444	0.0044447	8		0.0378402	0.00266673	8
LPE 20:1	0.0213657	0.00474514	8		0.0293746	0.0078975	8		0.0400342	0.00622411	8		0.0394873	0.00605239	8
LPE 20:4	0.0205853	0.00275541	8		0.0202248	0.00165991	8		0.00842649	0.0013984	8		0.0130791	0.00255292	8
LPE 20:5	0.140349	0.0134309	8		0.140611	0.0102145	8		0.0405864	0.00814225	8		0.0464899	0.00692393	8
O-PE 33:0	0.0395779	0.00694948	8		0.0395808	0.00704177	8		0.000894205	0.000734164	8		0.000158037	0.000158037	8
O-PE 34:1	0.140279	0.021669	8		0.232258	0.0417959	8		0.172728	0.0161935	8		0.380395	0.0453252	8
O-PE 35:0	0.021445	0.00493862	8		0.0216917	0.00563458	8		0.00100362	0.000886665	8		0	0	8
O-PE 35:1	0.216887	0.0385526	8		0.19461	0.0320418	8		0.344275	0.0233231	8		0.195554	0.0214467	8
O-PE 36:1	1.41539	0.20483	8		1.80137	0.250404	8		2.27957	0.233603	8		2.54107	0.285654	8
O-PE 36:2	0.895756	0.236185	8		1.13217	0.419709	8		1.59355	0.543483	8		0.932832	0.20752	8
O-PE 37:1	0.124831	0.0279578	8		0.129271	0.0282097	8		0.230302	0.0208571	8		0.12637	0.0154109	8
O-PE 37:2	0.3718	0.0714444	8		0.379505	0.0910858	8		0.744776	0.0779126	8		0.339492	0.0361556	8
O-PE 37:4	0.0237317	0.00460807	8		0.0240146	0.00790989	8		0.0321828	0.00673859	8		0.00967096	0.000814929	8
O-PE 38:3	0.379738	0.0425854	8		0.457417	0.0590839	8		0.35618	0.0340016	8		0.340606	0.0385222	8
O-PE 39:5	0.0537927	0.0111984	8		0.0479432	0.013223	8		0.030999	0.0109427	8		0.0163814	0.00277039	8
P-PE 33:0	0.0744587	0.0215105	8		0.087346	0.0274068	8		0.017251	0.00541446	8		0.00922123	0.0015429	8
P-PE 35:1	0.303056	0.0536416	8		0.299954	0.0490695	8		0.55157	0.0481253	8		0.265029	0.0239494	8
P-PE 36:1	1.026	0.167733	8		1.45085	0.165055	8		1.71488	0.174565	8		1.55685	0.135996	8
P-PE 36:2	0.827893	0.0961664	8		0.895063	0.114121	8		1.30881	0.130338	8		1.20278	0.111781	8
P-PE 36:3	0.124492	0.0121436	8		0.15062	0.0105917	8		0.185871	0.0120662	8		0.171696	0.0104303	8
P-PE 37:2	0.164337	0.0327654	8		0.166767	0.0492704	8		0.313329	0.0481418	8		0.150696	0.0106721	8
P-PE 38:1	0.142349	0.0240375	8		0.160273	0.0350121	8		0.271388	0.0299464	8		0.22202	0.0434786	8
P-PE 38:5	1.83553	0.163777	8		1.75888	0.225739	8		2.09543	0.121188	8		1.70088	0.0816512	8

## Sheet: L4440 vs elo-5
	This table shows the statistal analysis of L4440 (control) animals compared to elo-5 animals for Figure 1
	In addition FA composition for each phospholipid have been added and species with mmBCFAs are highlighted as yellow
	Lipid Data Analyzer cannot detect detail structure of mmBCFAs (C15iso and C17iso) but identifies as C15:0 and C17:0 respectively. Since C. elegans does not have short odd-chain fatty acids C15:0 and C17:0 represents mmBCFAs
Lipids	P value	Mean of L4440	Mean of elo-5	Adjusted p value (q)	FA from MS2 fragment
LPC 14:0	0.002228	0.008037	0.001472	0.003354
LPC 15:0	2e-06	0.06534	0	1.5e-05
LPC 17:0	0.000164	0.0605	0.001505	0.000413
LPE 13:0	0.015952	0.04586	0.004874	0.016163
LPE 14:0	0.000145	0.05803	0.01694	0.000399
LPE 15:0	8e-06	0.06674	0.0006365	4.3e-05
LPE 16:1	0.002943	0.1597	0.03534	0.004177
LPE 16:2	0.000428	0.04314	0.007855	0.0009
LPE 17:0	<0.000001	0.1865	0.02157	1e-05
LPE 18:2	5.3e-05	0.09512	0.03296	0.000174
LPE 19:1	0.010006	0.06262	0.09912	0.011407
LPE 20:1	0.031752	0.02137	0.04003	0.029463
LPE 20:4	0.001495	0.02059	0.008426	0.002486
LPE 20:5	1.8e-05	0.1403	0.04059	7e-05
O-PE 33:0	7.3e-05	0.03958	0.0008942	0.000225	C15:0
O-PE 35:0	0.001139	0.02145	0.001004	0.001975	too low no Ms2
O-PE 35:1	0.013441	0.2169	0.3443	0.014495	C17:1
O-PE 36:1	0.014705	1.415	2.28	0.015243	C18:1
O-PE 37:1	0.009112	0.1248	0.2303	0.010693	C18:1
O-PE 37:2	0.003342	0.3718	0.7448	0.00452	C18:1
PC 31:1	0.000643	0.1067	0.02133	0.001252	C15:0/C16:1
PC 32:0	<0.000001	0.1102	0.01269	3e-06	C15:0/C17:0
PC 32:1	2e-06	0.5471	0.1712	1.5e-05	C15:0/C17:1
PC 32:2	0.047712	0.1968	0.1424	0.041385	C18:2/C14:0
PC 32:3	0.027488	0.06012	0.03158	0.026113	C18:3/C14:0
PC 33:1	<0.000001	0.7153	0.1852	3e-06	C15:0/C18:1
PC 33:2	1.8e-05	0.8112	0.3605	7e-05	C15:0/C18:2
PC 33:3	0.00025	0.2399	0.09604	0.000555	C15:0/C18:3
PC 33:4	5e-05	0.08201	0.03697	0.000172	C15:0/C18:4
PC 34:1	0.000232	0.6546	0.3413	0.000544	C18:1/C16:0
PC 34:5	0.000524	0.3668	0.1766	0.001072	C14:0/C20:5
PC 35:1	0.000186	0.6291	0.4147	0.000449	C18:1/C17:0
PC 35:4	0.000948	0.8185	0.5044	0.001717	C15:0/C20:4 and C18:3/C17:1
PC 35:5	5e-06	1.675	0.155	2.9e-05	C15:0/C20:5
PC 36:1	0.038925	0.3907	0.465	0.035298	C180/18:1
PC 36:2	0.045141	2.331	2.83	0.040025	C18:1
PC 36:4	0.013858	1.23	1.759	0.014745	C18:3/C18:1
PC 37:1	1.7e-05	0.08725	0.2481	7e-05	C19:1/C18:0
PC 37:2	0.000165	1.139	2.263	0.000413	C19:1/C18:1
PC 37:3	0.00156	0.7858	1.305	0.002541	C18:2/C19:1
PC 37:5	0.000628	1.929	0.8812	0.001252	C17:0/C20:5
PC 38:2	1e-06	0.2347	0.6828	1.5e-05	C19:1
PC 39:3	0.016001	0.07695	0.1443	0.016163	C20:2/19:1
PC 39:4	0.045655	0.2537	0.3344	0.040036	C20:3/19:1
PC 39:5	0.037982	0.5848	0.8308	0.034838	C20:4/19:1
PC 39:6	0.009625	1.852	2.975	0.011132	C20:5/19:1
PC 40:10	0.041784	6.778	4.965	0.037465	C20:5
PC 40:8	0.021858	1.815	1.372	0.021271	C20:3/C20:5
PC 40:9	0.004538	3.907	2.522	0.005937	C20:4/C20:5
PE 29:0	2e-06	0.0346	0.0004886	1.5e-05	C15:0/C14:0
PE 30:0	4.1e-05	0.07082	0.02066	0.000149	C15:0 and C14:0/C16:0
PE 30:1	0.007368	0.04861	0.01487	0.008909	C16:1/C14:0
PE 31:0	<0.000001	0.1604	0.002902	<0.000001	C15:0/C16:1
PE 31:1	0.001416	0.1544	0.05104	0.002405	C15:0/C16:1 and C17:1/C14:0
PE 32:0	0.000299	0.1929	0.0706	0.000646	C15:0/C17:0 and C16:0
PE 32:1	0.002215	0.6222	0.2389	0.003354	C17:1/C15:0
PE 32:2	0.029102	0.1737	0.07869	0.027322	C18:2/C14 and C16:2/C16
PE 33:0	<0.000001	0.1573	0.01512	2e-06	C17:0/C16:0
PE 33:1	0.012282	0.7174	0.4498	0.013612	C16:0/C17:1 or C15:0/C18:1
PE 33:2	0.000968	0.3731	0.1591	0.001717	C18:2/C15:0
PE 33:3	0.000103	0.08376	0.009258	0.000304	C18:3/C15:0
PE 34:0	0.008732	0.111	0.05812	0.0104	C17:0 or C16:0/C18:0
PE 34:5	0.001874	0.09574	0.05305	0.002991	C14:0/C20:5
PE 35:3	0.00211	0.4711	0.3287	0.003301	C18:2/C17:1
PE 35:4	1.1e-05	0.2224	0.1006	5.4e-05	C15:0/C20:4 and C18:3/C17:1
PE 35:5	<0.000001	0.2555	0.04575	<0.000001	C15:0/C20:5
PE 36:1	0.014708	0.8019	1.412	0.015243	C18:1/C18:0
PE 36:2	0.00719	2.015	3.1	0.008828	C18:1 and C18:2/C18:0
PE 37:1	0.002503	0.1581	0.338	0.003638	C18:1/C19:0/ and C18:0/C19:1
PE 37:2	0.000152	0.4752	1.036	0.000404	C18:1/C19:1
PE 37:4	1.2e-05	0.5926	0.236	5.4e-05	C17:0/C20:4
PE 37:5	2e-06	2.654	0.8218	1.5e-05	C17:0/C20:5 and C17:1/C20:4
PE 37:6	0.006392	0.279	0.3868	0.00797	C17:1/C20:5
PE 38:1	0.003155	0.08899	0.2391	0.004341	C18:1/C20 and C18:0/C20:1
PE 38:2	0.000245	0.1943	0.419	0.000555	C18:0/C20:2 and C18:1/C20:1
PE 38:5	5.4e-05	3.092	4.431	0.000174	C18:1/C20:4 and C18:0/20:5
PE 38:6	0.002507	1.949	2.584	0.003638	C18:1/C20:5
PE 38:7	<0.000001	0.3485	0.5722	2e-06	C18:2/C20:5
PE 38:8	0.01999	0.1378	0.174	0.01994	C18:3/C20:5
PE 39:1	0.000751	0.04149	0.1403	0.001393	C18:1/C21:0 and C17:1/C220
PE 39:2	1.7e-05	0.03466	0.08512	7e-05	C20:1/C19:1
PE 39:3	0.004799	0.0426	0.06636	0.006079	C20:3/19:0 and C20:2/19:1
PE 39:6	3e-06	0.248	0.5734	1.6e-05	C19:1/C20:5
PE 40:1	0.000127	0.02896	0.1119	0.000362	C18:1/C22:0
PE 40:2	0.000691	0.03451	0.1113	0.001313	C18:2/C22:0
P-PE 33:0	0.021849	0.07446	0.01725	0.021271	C15:0/C18:0
P-PE 35:1	0.003917	0.3031	0.5516	0.005209	C17:1/C18:0
P-PE 36:1	0.012963	1.026	1.715	0.01417	C19:1/C17:0 and C18:1
P-PE 36:2	0.010155	0.8279	1.309	0.011414	C18:1 and C18:2/C18:0
P-PE 36:3	0.002983	0.1245	0.1859	0.004177	C18:3/C18 and C18:2
P-PE 37:2	0.022739	0.1643	0.3133	0.021862	C18:2/C19:0
P-PE 38:1	0.004667	0.1423	0.2714	0.006007	C18:1/20:0 and C20:1/C18:0

## Sheet: elo-5 vs elo-5 +gluc
	This table shows the statistal analysis of elo-5 animals compared to elo-5 +gluc animals for Figure 1
	In addition FA composition for each phospholipid have been added and species with mmBCFAs are highlighted as yellow
Lipids	P value	Mean of elo-5	Mean of elo-5 +gluc	Adjusted p value (q)	FA from MS2 fragment
LPC 14:0	0.006327	0.001472	0.005411	0.006367
LPC 16:0	0.000339	0.02425	0.06162	0.0005
LPC 16:1	1e-05	0.01087	0.05966	3.4e-05
LPC 18:1	0.000248	0.1975	0.4415	0.00041
LPC 19:1	0.010932	0.1675	0.0714	0.010421
LPE 13:1	0.055938	0.005428	0.00238	0.042703
LPE 14:1	0.025107	0.03462	0.07424	0.020438
LPE 16:0	3.1e-05	0.09404	0.2163	7.8e-05
LPE 16:1	0.000577	0.03534	0.1117	0.00076
LPE 18:1	9.6e-05	0.1703	0.3924	0.000194
LPE 18:2	0.01385	0.03296	0.05478	0.012735
LPE 19:0	0.003334	0.01305	0.007123	0.003605
LPE 19:1	0.001629	0.09912	0.04859	0.001904
O-PE 34:1	0.000713	0.1727	0.3804	0.000891	C16:0/C18:1
O-PE 35:1	0.000345	0.3443	0.1956	0.0005	C17:1/C18:0
O-PE 37:1	0.001296	0.2303	0.1264	0.00154	C19:1/C18:0
O-PE 37:2	0.000329	0.7448	0.3395	0.0005	C18:1/C19:1
O-PE 37:4	0.005092	0.03218	0.009671	0.005346	C19:2/C18:2
PC 32:0	0.013887	0.01269	0.02875	0.012735	C15:0/C17:0
PC 32:1	0.00026	0.1712	0.4182	0.00041	C17:1/C15:0 and C16:1 and C18:1
PC 32:2	4e-06	0.1424	0.2893	1.7e-05	C16:1 and C18:2/C14:0
PC 32:3	0.020525	0.03158	0.07165	0.017093	C18:3/C14:0
PC 34:1	3.9e-05	0.3413	0.6975	9.5e-05	C18:1/C16:0 and C17:0/C17:1
PC 34:2	0.005629	1.588	1.997	0.005744	C17:1
PC 34:3	8.4e-05	0.3925	0.6981	0.000191	C18:2/C16:1
PC 34:4	2.7e-05	0.2046	0.4021	7e-05	C16:0/C20:4 and C18:3 and C16:1
PC 34:5	0.000259	0.1766	0.3211	0.00041	C14:0/C20:5
PC 35:1	0.000436	0.4147	0.2198	0.000596	C18:0/C17:1
PC 35:2	0.048178	2.45	1.992	0.037532	C18:1/C17:1
PC 35:3	0.000249	1.62	0.8702	0.00041	C18:2/C17:1
PC 35:4	0.000199	0.5044	0.2561	0.000356	C18:3/C17:1 and C15:0/20:4
PC 35:5	0.012422	0.155	0.07899	0.011688	C15:0/C20:5 or C18:4/C17:1
PC 36:1	0.016889	0.465	0.5787	0.015106	C18:0/C18:1
PC 36:2	0.00677	2.83	3.967	0.006719	C18:1
PC 36:3	0.001259	2.195	3.106	0.00152	C18:2/C18:1 and C18:3 and C17:1
PC 36:5	0.002101	1.603	2.149	0.002379	C18:2/C18:3 and C16:0/C20:5
PC 36:6	2e-06	0.7534	1.581	1e-05	C16:1/C20:5
PC 36:7	0.008619	0.1444	0.1943	0.008439	C18:3/C18:4
PC 37:1	<0.000001	0.2481	0.03561	4e-06	C19:1/C18:0
PC 37:2	0.000643	2.263	1.323	0.000818	C19:1/C18:1
PC 37:3	<0.000001	1.305	0.4437	5e-06	C17:0/C20:3 and C18:2/C19:1
PC 37:4	2.4e-05	0.635	0.3055	6.3e-05	C20:3/C17:1 and C18:1/C18:3
PC 37:5	5.6e-05	0.8812	0.4685	0.000131	C17:0/C20:5 and C17:1 and C20:4
PC 37:6	9.1e-05	2.494	1.336	0.000193	C17:1/C20:5
PC 38:2	4e-06	0.6828	0.3155	1.7e-05	C19:1 and C18:1/C20:1
PC 38:3	0.002364	0.2776	0.4477	0.002595	C20:2/C18:1
PC 38:4	0.000591	0.7758	1.03	0.000765	C20:3/C18:1
PC 38:6	0.000461	6.02	8.177	0.000619	C18:1/C20:5
PC 38:7	0.024911	3.857	3.164	0.020438	C18:2/C20:5
PC 39:3	0.000374	0.1443	0.04975	0.000525	C20:2/C19:1
PC 39:4	<0.000001	0.3344	0.1233	4e-06	C20:3/C19:1
PC 39:5	1.6e-05	0.8308	0.3183	5e-05	C19:1/C20:4
PC 39:6	<0.000001	2.975	1.092	5e-06	C19:1/C20:5
PE 30:0	0.000331	0.02066	0.03915	0.0005	C15:0 and C14:0/C16:0
PE 30:1	<0.000001	0.01487	0.0616	2e-06	C16:1/C14:0
PE 32:0	0.004018	0.0706	0.1056	0.00428	C16:0 and C15:0/C17:0
PE 32:1	<0.000001	0.2389	0.8231	2e-06	C16:1 and C17:1/C15:0
PE 32:2	<0.000001	0.07869	0.2603	2e-06	C16:2/C16:0 and C18:2/C14:0
PE 33:2	0.019917	0.1591	0.245	0.016779	C15:0/C18:2 or C17:1/C16:1
PE 34:1	0.000202	0.9167	1.718	0.000356	C16:0/C18:1
PE 34:2	4e-06	1.036	2.117	1.7e-05	C18:2/C16:0
PE 34:3	<0.000001	0.2815	0.6443	4e-06	C18:2/C16:1
PE 34:4	3e-06	0.08782	0.188	1.6e-05	C16:0/18:4
PE 34:5	0.000141	0.05305	0.08847	0.000262	C14:0/C20:5
PE 35:1	0.00892	0.85	0.534	0.008616	C18:1/C17:0
PE 35:3	0.001708	0.3287	0.2249	0.001965	C17:0/C18:3 and C18:2/C17:1
PE 35:4	0.019164	0.1006	0.06553	0.016335	C15:0/C20:4 or C18:3/C17:1
PE 35:5	0.018934	0.04575	0.02939	0.016331	C15:0/C20:5
PE 36:2	0.044926	3.1	3.938	0.035379	C18:1 or C18:2/C18:1
PE 36:3	5e-06	1.372	2.257	1.9e-05	C18:2/C18:1 , C20:3/C18:0 and C18:3/C18:0
PE 36:4	2.1e-05	0.7163	1.093	5.8e-05	C18:3/C18:1 C18:2, C16:0/C20:4
PE 36:5	0.000377	2.121	2.691	0.000525	C16:0/C20:5 and C18:2/C18:3
PE 36:6	8.9e-05	0.07851	0.1363	0.000193	C16:1/C20:5
PE 37:1	9.3e-05	0.338	0.1176	0.000193	C19:1/C18:0
PE 37:2	0.000228	1.036	0.5303	0.000394	C18:1/C19:1
PE 37:3	<0.000001	0.4179	0.1792	5e-06	C18:2/C19:1
PE 37:4	2e-05	0.236	0.1373	5.7e-05	C18:3/C17:1 and C17:0/C20:4
PE 37:5	1.8e-05	0.8218	0.5094	5.4e-05	C17:0/C20:5 and C17:1 and C20:4
PE 37:6	2e-06	0.3868	0.1902	1e-05	C17:1/C20:5
PE 38:3	0.014985	0.3724	0.4779	0.01357	C18:0/C20:3 or C18:1 or C20:3
PE 38:5	0.060004	4.431	3.991	0.045284	C18:0/C20:5 or C18:1/C20:4
PE 38:6	0.035401	2.584	2.817	0.028185	C18:1/C20:5
PE 38:7	5e-06	0.5722	0.4167	1.8e-05	C18:2/C20:5
PE 38:8	0.029595	0.174	0.1405	0.023824	C18:3/C20:5
PE 39:1	0.000809	0.1403	0.04486	0.000993	C18:1/C21:0 and C17:1/C22:0
PE 39:2	1.2e-05	0.08512	0.03759	3.9e-05	C18:2/C21:0 and C19:1/C20:1
PE 39:3	<0.000001	0.06636	0.02546	5e-06	C20:2/C19:1
PE 39:4	0.000136	0.1013	0.04486	0.00026	C19:1/C20:3
PE 39:5	<0.000001	0.3252	0.1411	3e-06	C19:1/C20:4 and C19:0/C20:5
PE 39:6	<0.000001	0.5734	0.207	<0.000001	C19:1/C20:5
PE 40:1	0.01735	0.1119	0.05965	0.015144	C18:1/C22:0
PE 40:2	0.055994	0.1113	0.06704	0.042703	C18:2/C22:0
PE 40:8	0.002188	0.1546	0.1212	0.002439	C20:3/C20:5
P-PE 35:1	0.000106	0.5516	0.265	0.000208	C17:1/C18:0, C19:0/C16:1
P-PE 37:2	0.005282	0.3133	0.1507	0.005466	C18:2/C19:0
P-PE 38:5	0.017257	2.095	1.701	0.015144	C18:0/C20:5
