# Supplementary material for: Targeted lipidomics reveals a novel role for glucosylceramides in glucose response
Source: J Lipid Res. 2023 May 26;64(7):100394. doi: 10.1016/j.jlr.2023.100394 (PMC10320606; doi:10.1016/j.jlr.2023.100394)
Supplement: Supplemental Table S2 [file mmc2.xlsx]

## Sheet: Class
	The relative distribution of Phospholipid class detected
	The relative distribution for each class was calculated by sum all the lipids detected for each lipid class normalized as a percentage of the total lipids detected
	L4440				L4440 +gluc				elo-5				elo-5 +gluc
	Average Relative abundance	SEM	N		Average Relative abundance	SEM	N		Average Relative abundance	SEM	N		Average Relative abundance	SEM	N
PC	59.4134	2.57102	8		53.4446	2.40106	8		55.6915	2.20437	8		54.1574	1.99605	8
PE	28.9165	1.83622	8		33.2758	1.84918	8		29.8323	1.6935	8		32.7265	1.16937	8
LPC	1.3578	0.218967	8		1.37686	0.226018	8		0.995993	0.171694	8		1.3107	0.149728	8
LPE	2.13094	0.218914	8		2.47309	0.224751	8		1.23522	0.132465	8		1.64367	0.149143	8
PE O-	3.68323	0.498553	8		4.45983	0.690685	8		5.78646	0.674887	8		4.88253	0.57259	8
PE P-	4.49812	0.534893	8		4.96975	0.578741	8		6.45853	0.459159	8		5.27918	0.383983	8
	The table below show a summary of statistically significant comparisons
	L4440 VS elo-5
	Phospholipid class	P value	Mean of L4440	Mean of elo-5	Adjusted p value (q)
	LPE	0.003658	2.13	1.24	0.015363
	PE P-	0.01438	4.5	6.46	0.030199
	PE O-	0.024316	3.68	5.79	0.034042

## Sheet: Double bond
	The relative distribution of double bonds in phosphatidylcholine (PC) and phosphatidylethanolamine (PE)
	The relative distribution for each double bond group was calculated by sum of the abundance all the lipids detected for each specific saturation level and normalized as a percentage of the total lipids detected
	PC
	L4440				L4440 +gluc				elo-5				elo-5 +gluc
	Average Relative abundance	SEM	N		Average Relative abundance	SEM	N		Average Relative abundance	SEM	N		Average Relative abundance	SEM	N
0-1	5.49388	0.214776	8		5.48478	0.206849	8		3.3411	0.11332	8		3.97302	0.0815174	8
2-3	22.8537	0.621953	8		23.9484	0.564524	8		29.6728	1.31428	8		29.5701	0.503423	8
4-5	20.4456	0.389128	8		20.8382	0.629435	8		17.5965	0.464506	8		17.3839	0.695204	8
6-7	26.587	0.428505	8		27.3534	0.549837	8		30.2666	0.497573	8		30.0728	0.376557	8
≥8	24.6199	0.721737	8		22.3752	0.964677	8		19.123	1.25267	8		19.0002	0.605271	8
	PE
	L4440				L4440 +gluc				elo-5				elo-5 +gluc
	Average Relative abundance	SEM	N		Average Relative abundance	SEM	N		Average Relative abundance	SEM	N		Average Relative abundance	SEM	N
0-1	19.6484	0.912215	8		21.4328	1.2899	8		16.1781	0.949146	8		17.4486	0.70143	8
2-3	29.4745	1.20222	8		32.9835	1.20123	8		33.1135	0.99076	8		38.0875	0.466413	8
4-5	37.5763	1.37768	8		33.4749	1.79798	8		33.3662	1.11851	8		30.3532	0.457695	8
6-7	10.6249	0.39602	8		9.85444	0.237888	8		14.7689	0.777599	8		12.0757	0.454319	8
≥8	2.67586	0.198221	8		2.25428	0.161564	8		2.57329	0.168879	8		2.03499	0.178129	8
	The tables below show a summary of statistically significant comparisons for double bond distribution of PC and PE lipids
	PC
	L4440 vs elo-5								elo-5 vs elo-5 +gluc
	PC double bond bin	P value	Mean of L4440	Mean of elo-5	Adjusted P value (q)				PC double bond bin	P value	Mean of elo-5	Mean of elo-5 +gluc	q value
	0-1	<0.000001	5.49	3.34	2e-06				0-1	0.000388	3.34	3.97	0.001631
	2-3	0.000338	22.85	29.67	0.000443
	4-5	0.000325	20.45	17.6	0.000443
	6-7	6.8e-05	26.59	30.27	0.000178
	≥8	0.001902	24.62	19.12	0.001997
	PE
	L4440 vs elo-5								elo-5 vs elo-5 +gluc
	PE double bond bin	P value	Mean of L4440	Mean of elo-5	Adjusted P value (q)				PE double bond bin	P value	Mean of elo-5	Mean of elo-5 +gluc	Adjusted P value (q)
	0-1	0.01949	19.65	16.18	0.00909				2-3	0.000459	33.11	38.09	0.000963
	2-3	0.034628	29.47	33.11	0.00909				4-5	0.025751	33.37	30.35	0.018026
	4-5	0.032769	37.58	33.37	0.00909				6-7	0.009796	14.77	12.08	0.010286
	6-7	0.00032	10.62	14.77	0.000336				≥8	0.04673	2.57	2.03	0.024533

## Sheet: Chain length
	The relative distribution of total fatty acid chain length in phosphatidylcholine (PC) and phosphatidylethanolamine (PE)
	The relative distribution for each chain length group was calculated by sum of the abundance all the lipids detected for each specific chain length and normalized as a percentage of the total lipids detected
	PC
	L4440				L4440 +gluc				elo-5				elo-5 +gluc
	Average Relative abundance	SEM	N		Average Relative abundance	SEM	N		Average Relative abundance	SEM	N		Average Relative abundance	SEM	N
≤32	1.7763	0.13366	8		1.89239	0.109655	8		0.729895	0.0722026	8		1.55479	0.0696345	8
33-34	8.15147	0.418353	8		9.15504	0.456501	8		6.14115	0.284701	8		8.76077	0.306772	8
35-36	25.7689	0.735873	8		28.2219	1.03436	8		26.9295	1.2815	8		31.2118	0.456821	8
37-38	37.4847	0.43819	8		37.1955	0.815149	8		41.6833	0.375535	8		38.8602	0.386876	8
39-40	26.8186	1.37527	8		23.5352	1.17882	8		24.5162	1.61515	8		19.6124	0.519148	8
	PE
	L4440				L4440 +gluc				elo-5				elo-5 +gluc
	Average Relative abundance	SEM	N		Average Relative abundance	SEM	N		Average Relative abundance	SEM	N		Average Relative abundance	SEM	N
≤32	4.94785	0.424062	8		5.92185	0.588441	8		1.57397	0.0998529	8		4.0836	0.119745	8
33-34	14.6262	1.00757	8		17.6945	1.52874	8		10.1463	0.38722	8		16.9773	0.280204	8
35-36	35.0363	0.723376	8		37.0914	0.596207	8		37.4446	0.629629	8		41.256	0.424023	8
37-38	39.8134	1.64389	8		34.753	2.12267	8		43.141	0.800587	8		33.5322	0.432694	8
39-40	5.57625	0.471326	8		4.53927	0.363673	8		7.69406	0.241417	8		4.15093	0.297314	8
	The tables below show a summary of statistically significant comparisons for chain length distribution of PC and PE lipids
	PC
	L4440 vs elo-5								elo-5 vs elo-5 +gluc
	PC chain length bin	P value	Mean of L4440	Mean of elo-5	Adjusted P value (q)				PC chain length bin	P value	Mean of elo-5	Mean of elo-5 +gluc	Adjusted P value (q)
	≤32	5e-06	1.78	0.73	6e-06				≤32	<0.000001	0.73	1.55	5e-06
	33-34	0.001363	8.15	6.14	0.000954				33-34	2e-05	6.14	8.76	5.4e-05
	37-38	4e-06	37.48	41.68	6e-06				35-36	0.007138	26.93	31.21	0.009369
									37-38	0.00014	41.68	38.86	0.000245
									39-40	0.011972	24.52	19.61	0.012571
	PE
	L4440 vs elo-5								elo-5 vs elo-5 +gluc
	PE chain length bin	P value	Mean of L4440	Mean of elo-5	Adjusted P value (q)				PE chain length bin	P value	Mean of elo-5	Mean of elo-5 +gluc	Adjusted P value (q)
	≤32	2e-06	4.95	1.57	2e-06				≤32	<0.000001	1.57	4.08	<0.000001
	33-34	0.001005	14.63	10.15	0.000462				33-34	<0.000001	10.15	16.98	<0.000001
	35-36	0.025047	35.04	37.44	0.006575				35-36	0.000179	37.44	41.26	0.000188
	37-38	0.089418	39.81	43.14	0.018778				37-38	<0.000001	43.14	33.53	<0.000001
	39-40	0.001321	5.58	7.69	0.000462				39-40	<0.000001	7.69	4.15	<0.000001
