# Supplementary material for: Targeted lipidomics reveals a novel role for glucosylceramides in glucose response
Source: J Lipid Res. 2023 May 26;64(7):100394. doi: 10.1016/j.jlr.2023.100394 (PMC10320606; doi:10.1016/j.jlr.2023.100394)
Supplement: Supplemental Table S3 [file mmc3.xlsx]

## Sheet: Summary of data
Table S3. Sphingolipidomic profile of C. elegans with L4440, elo-5, elo-3 and cgt-3 RNAi with or without 100 mM glucose
Glucosylceramide
The raw abundance of each lipid from LDA was normalized as relative percentage of the total abundance of Glucosylceramide
	L4440				L4440 +gluc				elo-5				elo-5 +gluc				elo-3				elo-3 +gluc				cgt-3				cgt-3 +gluc
	Average Relative abundance	SEM	N		Average Relative abundance	SEM	N		Average Relative abundance	SEM	N		Average Relative abundance	SEM	N		Average Relative abundance	SEM	N		Average Relative abundance	SEM	N		Average Relative abundance	SEM	N		Average Relative abundance	SEM	N
GlcCer 17:1;O2/21:0;O	2.80311	0.153532	8		2.82857	0.202629	8		13.6259	0.807758	7		22.6467	1.09337	7		1.97572	0.723593	6		2.75716	0.42489	6		3.03401	0.193724	3		2.82342	0.138019	3
GlcCer 17:1;O2/22:0;O	34.1235	0.400967	8		36.9642	0.467134	8		11.686	0.46789	7		10.9064	0.409205	7		26.0327	1.59145	6		25.3584	0.739404	6		35.8528	1.21761	3		37.1733	2.97958	3
GlcCer 17:1;O2/22:1	4.52529	0.0720173	8		5.04313	0.0654188	8		1.45494	0.0623199	7		1.78211	0.407651	7		3.43344	0.206681	6		3.33945	0.0963423	6		4.74849	0.131204	3		4.98754	0.411392	3
GlcCer 17:1;O2/23:0;O	7.22683	0.57202	8		5.6895	0.457419	8		17.4999	0.943406	7		21.8797	1.1358	7		6.64519	0.241863	6		6.39504	0.415514	6		6.4544	0.394696	3		3.1034	1.35521	3
GlcCer 17:1;O2/24:0;O	31.096	1.74173	8		30.3438	1.63969	8		26.0724	1.30905	7		19.2815	1.45596	7		27.8926	1.9255	6		26.1544	2.04195	6		29.1891	2.41696	3		31.4241	2.40196	3
GlcCer 17:1;O2/24:1	4.2446	0.106205	8		4.03737	0.132503	8		3.23361	0.2031	7		2.58771	0.0796274	7		3.31633	0.322521	6		3.54153	0.142078	6		4.3719	0.228142	3		4.31214	0.185136	3
GlcCer 17:1;O2/24:1;O	1.80792	0.440089	8		1.49152	0.334873	8		2.28261	0.491951	7		2.33016	0.234131	7		2.41051	0.523934	6		2.91771	0.129701	6		1.86966	0.459227	3		2.09452	0.464356	3
GlcCer 17:1;O2/25:0;O	7.26921	0.575389	8		6.44262	0.491032	8		12.0387	0.48179	7		9.82892	0.761942	7		9.3757	0.387839	6		10.98	0.756726	6		7.40428	0.444549	3		6.81802	0.448803	3
GlcCer 17:1;O2/26:0;O	6.16069	0.389688	8		6.22175	0.324925	8		10.1441	0.594976	7		6.95693	0.405745	7		8.73754	0.722307	6		8.45055	0.475667	6		6.03184	0.319526	3		6.0626	1.00683	3
GlcCer 17:1;O2/27:0;O	0.742806	0.0235853	8		0.937558	0.0769829	8		1.9619	0.189949	7		1.79982	0.139735	7		10.1803	0.616893	6		10.1058	0.364932	6		1.0435	0.0400994	3		1.20098	0.0570834	3
Ceramide
The raw abundance of each lipid from LDA was normalized as relative percentage of the total abundance of Ceramide
	L4440				L4440 +gluc				elo-5				elo-5 +gluc				elo-3				elo-3 +gluc				cgt-3				cgt-3 +gluc
	Average Relative abundance	SEM	N		Average Relative abundance	SEM	N		Average Relative abundance	SEM	N		Average Relative abundance	SEM	N		Average Relative abundance	SEM	N		Average Relative abundance	SEM	N		Average Relative abundance	SEM	N		Average Relative abundance	SEM	N
Cer 17:1;O2 /21:0	0.909742	0.039716	8		0.783762	0.0345092	8		2.9422	0.452602	7		6.74381	0.602154	7		1.43183	0.670962	6		1.24533	0.394001	6		0.909933	0.0955527	3		0.689333	0.0677268	3
Cer 17:1;O2 /21:0;O	1.40231	0.085175	8		1.26688	0.054208	8		9.10178	0.621656	7		17.053	0.704755	7		3.59626	0.317193	6		3.87279	0.668919	6		1.72532	0.0409802	3		1.38824	0.0359943	3
Cer 17:1;O2/ 22:0	10.595	0.193544	8		10.7634	0.357958	8		2.63262	0.315037	7		3.10334	0.497325	7		8.91293	0.789292	6		7.81122	0.606041	6		7.96816	0.553586	3		8.47168	0.267762	3
Cer 17:1;O2 /22:0;O	21.3276	0.801625	8		21.7505	0.447461	8		8.35756	0.351356	7		8.44802	0.216829	7		15.3221	0.947986	6		14.0537	0.541826	6		21.3901	0.275719	3		20.8764	0.981491	3
Cer 17:1;O2/22:1	9.37581	0.330339	8		9.86625	0.259866	8		4.52895	0.18296	7		3.98843	0.131974	7		8.80966	0.481299	6		8.82143	0.501473	6		9.12938	0.0786133	3		8.79733	0.374594	3
Cer 17:1;O2/23:0	1.75593	0.06938	8		1.14496	0.054366	8		1.58292	0.148516	7		2.54888	0.190473	7		0.70015	0.225663	6		0.588249	0.26862	6		1.21022	0.0929901	3		0.898569	0.0707698	3
Cer 17:1;O2/24:0	3.79593	0.453164	8		4.52472	0.322625	8		2.27246	0.211949	7		1.94875	0.199197	7		3.25234	0.184164	6		4.08088	0.434553	6		3.22636	0.162124	3		4.0915	0.303201	3
Cer 17:1;O2/24:0;O	23.9542	0.43972	8		23.3155	0.346218	8		24.8126	1.43816	7		19.5692	1.29416	7		19.1883	0.757355	6		18.372	0.369715	6		25.9254	0.358209	3		26.0867	0.475961	3
Cer 17:1;O2/24:1	9.35612	0.178002	8		9.21998	0.127789	8		10.7229	0.549461	7		8.22135	0.586865	7		10.0882	0.174735	6		9.93519	0.264283	6		10.3606	0.136305	3		10.4523	0.106315	3
Cer 17:1;O2/25:0	0.979046	0.145601	8		1.08918	0.152472	8		1.22293	0.435397	7		1.2416	0.268537	7		1.33438	0.0663378	6		1.96832	0.0990262	6		0.878803	0.127879	3		1.09916	0.281197	3
Cer 17:1;O2/25:0;O	6.59563	0.339636	8		6.32863	0.344556	8		10.286	0.414177	7		10.566	0.598032	7		9.5588	0.323739	6		9.98547	0.988955	6		5.794	0.26563	3		5.17713	0.471473	3
Cer 17:1;O2 /25:1	1.7738	0.084741	8		1.69042	0.107558	8		4.01051	0.230595	7		3.73325	0.120336	7		2.88596	0.136327	6		3.16592	0.125297	6		1.77797	0.0196307	3		1.5604	0.13858	3
Cer 17:1;O2/26:0	0.799332	0.135333	8		0.874897	0.08906	8		1.7209	0.600812	7		0.981279	0.0958597	7		1.61058	0.148582	6		2.08662	0.13072	6		0.754402	0.0574114	3		1.05433	0.154598	3
Cer 17:1;O2/26:0;O	5.08023	0.203261	8		5.04978	0.288676	8		10.5837	0.412796	7		7.56529	0.271076	7		8.03756	0.481071	6		8.02193	0.434731	6		5.49062	0.20561	3		5.87227	0.544036	3
Cer 17:1;O2/26:1	1.64199	0.0708636	8		1.64861	0.0921074	8		3.36825	0.162824	7		2.40968	0.0985732	7		3.23798	0.170179	6		3.38155	0.112827	6		1.74335	0.0733323	3		1.86697	0.179108	3
Cer 17:1;O2/27:0	0.657338	0.262169	8		0.682577	0.209838	8		1.85367	1.22613	7		1.87808	1.19671	7		2.03299	0.110975	6		2.60944	0.144736	6		1.7154	0.715113	3		1.61766	0.611047	3

## Sheet: GlcCer
Summary of all statistically significant glucosylceramide (GlcCer) species for all possible combinations
	L4440 vs L4440+gluc
	P value	Mean of L4440	Mean of L4440 + gluc	Adjusted p value (q)
GlcCer 17:1;O2/22:1	0.000147	4.53	5.04	0.001235
GlcCer 17:1;O2/22:0;O	0.000411	34.12	36.96	0.001727
	L4440 vs elo-5
	P value	Mean of L4440	Mean of elo-5	Adjusted p value (q)
GlcCer 17:1;O2/22:0;O	<0.000001	34.12	11.69	<0.000001
GlcCer 17:1;O2/22:1	<0.000001	4.53	1.45	<0.000001
GlcCer 17:1;O2/21:0;O	<0.000001	2.8	13.63	<0.000001
GlcCer 17:1;O2/23:0;O	<0.000001	7.23	17.5	<0.000001
GlcCer 17:1;O2/27:0;O	1.2e-05	0.74	1.96	2e-06
GlcCer 17:1;O2/25:0;O	3.1e-05	7.27	12.04	5e-06
GlcCer 17:1;O2/26:0;O	6.6e-05	6.16	10.14	1e-05
GlcCer 17:1;O2/24:1	0.000514	4.24	3.23	6.7e-05
GlcCer 17:1;O2/24:0;O	0.042069	31.1	26.07	0.004908
	L4440 vs elo-3
	P value	Mean of L4440	Mean of elo-3	Adjusted p value (q)
GlcCer 17:1;O2/27:0;O	<0.000001	0.74	10.18	<0.000001
GlcCer 17:1;O2/22:0;O	0.00011	34.12	26.03	0.000167
GlcCer 17:1;O2/22:1	0.000119	4.53	3.43	0.000167
GlcCer 17:1;O2/26:0;O	0.005538	6.16	8.74	0.005815
GlcCer 17:1;O2/24:1	0.010132	4.24	3.32	0.008511
GlcCer 17:1;O2/25:0;O	0.016111	7.27	9.38	0.011278
	L4440 vs cgt-3
	P value	Mean of L4440	Mean of cgt-3	Adjusted p value (q)
GlcCer 17:1;O2/27:0;O	4e-05	0.74	1.04	0.000375
	elo-5 vs elo-5 +gluc
	P value	Mean of elo-5	Mean of elo-5 +gluc	Adjusted p value (q)
GlcCer 17:1;O2/21:0;O	2.4e-05	13.63	22.65	0.000125
GlcCer 17:1;O2/26:0;O	0.000827	10.14	6.96	0.00217
GlcCer 17:1;O2/24:0;O	0.004704	26.07	19.28	0.008232
GlcCer 17:1;O2/24:1	0.011677	3.23	2.59	0.012416
GlcCer 17:1;O2/23:0;O	0.011825	17.5	21.88	0.012416
GlcCer 17:1;O2/25:0;O	0.030116	12.04	9.83	0.026351

## Sheet: Cer
Summary of all statistically significant ceramide (Cer) species for all possible combinations
	L4440 vs L4440 +gluc
	P value	Mean of L4440	Mean of L4440 + gluc	Adjusted p value (q)
Cer 17:1;O2/23:0	5e-06	1.76	1.14	7.1e-05
	L4440 vs elo-5
	P value	Mean of L4440	Mean of elo-5	Adjusted p value (q)
Cer 17:1;O2/ 22:0	<0.000001	10.59	2.63	<0.000001
Cer 17:1;O2 /22:0;O	<0.000001	21.33	8.36	<0.000001
Cer 17:1;O2 /21:0;O	<0.000001	1.4	9.1	<0.000001
Cer 17:1;O2/26:0;O	<0.000001	5.08	10.58	<0.000001
Cer 17:1;O2/22:1	<0.000001	9.38	4.53	<0.000001
Cer 17:1;O2/26:1	<0.000001	1.64	3.37	<0.000001
Cer 17:1;O2 /25:1	<0.000001	1.77	4.01	<0.000001
Cer 17:1;O2/25:0;O	1e-05	6.6	10.29	6e-06
Cer 17:1;O2 /21:0	0.000332	0.91	2.94	0.000194
Cer 17:1;O2/24:0	0.01161	3.8	2.27	0.006095
Cer 17:1;O2/24:1	0.027275	9.36	10.72	0.013018
	L4440 vs elo-3
	P value	Mean of L4440	Mean of elo-3	Adjusted p value (q)
Cer 17:1;O2/26:1	<0.000001	1.64	3.24	2e-06
Cer 17:1;O2 /21:0;O	7e-06	1.4	3.6	1.2e-05
Cer 17:1;O2 /25:1	8e-06	1.77	2.89	1.2e-05
Cer 17:1;O2/26:0;O	4.1e-05	5.08	8.04	4.2e-05
Cer 17:1;O2/25:0;O	5e-05	6.6	9.56	4.2e-05
Cer 17:1;O2/24:0;O	9.1e-05	23.95	19.19	6.4e-05
Cer 17:1;O2/23:0	0.000318	1.76	0.7	0.000191
Cer 17:1;O2 /22:0;O	0.000391	21.33	15.32	0.000206
Cer 17:1;O2/27:0	0.001006	0.66	2.03	0.000469
Cer 17:1;O2/26:0	0.002101	0.8	1.61	0.000882
Cer 17:1;O2/24:1	0.014367	9.36	10.09	0.005486
Cer 17:1;O2/ 22:0	0.035664	10.59	8.91	0.012482
Cer 17:1;O2/25:0	0.082771	0.98	1.33	0.026741
	L4440 vs cgt-3
	P value	Mean of L4440	Mean of cgt-3	Adjusted p value (q)
Cer 17:1;O2/ 22:0	0.000221	10.59	7.97	0.003255
Cer 17:1;O2/23:0	0.002025	1.76	1.21	0.014883
	elo-5 vs elo-5+gluc
	P value	Mean of elo-5	Mean of elo-5 +gluc	Adjusted p value (q)
Cer 17:1;O2 /21:0;O	2e-06	9.1	17.05	1.9e-05
Cer 17:1;O2/26:0;O	5.1e-05	10.58	7.57	0.00024
Cer 17:1;O2/26:1	0.000267	3.37	2.41	0.000654
Cer 17:1;O2 /21:0	0.000277	2.94	6.74	0.000654
Cer 17:1;O2/23:0	0.00174	1.58	2.55	0.003288
Cer 17:1;O2/24:1	0.0092	10.72	8.22	0.014489
Cer 17:1;O2/24:0;O	0.018942	24.81	19.57	0.025572
Cer 17:1;O2/22:1	0.031615	4.53	3.99	0.037345
	elo-3 vs elo-3 +gluc
	P value	Mean of elo-3	Mean of elo-3 +gluc	Adjusted p value (q)
Cer 17:1;O2/25:0	0.000377	1.33	1.97	0.00594
