# Supplementary material for: Targeted lipidomics reveals a novel role for glucosylceramides in glucose response
Source: J Lipid Res. 2023 May 26;64(7):100394. doi: 10.1016/j.jlr.2023.100394 (PMC10320606; doi:10.1016/j.jlr.2023.100394)
Supplement: Supplemental Table S4 [file mmc4.xlsx]

## Sheet: Summary of data
Table S4. Sphingolipidomic profile of C. elegans with long term RNAi feeding of L4440 and cgt-3 RNAi with or without 100 mM glucose
Glucosylceramide
The raw abundance of each lipid from LDA was normalized as relative percentage of the total abundance of Glucosylceramide
	L4440				L4440 +gluc				cgt-3				cgt-3 +gluc
	Average Relative abundance	SEM	N		Average Relative abundance	SEM	N		Average Relative abundance	SEM	N		Average Relative abundance	SEM	N
GlcCer 17:1;O2/21:0;O	3.99544	0.338024	6		5.0207	0.326963	5		4.28429	0.177211	6		3.92663	0.383303	5
GlcCer 17:1;O2/22:0;O	40.1468	1.08583	6		39.8689	2.28007	5		32.659	2.90534	6		32.0317	3.44818	5
GlcCer 17:1;O2/22:1	5.49316	0.102982	6		5.75123	0.237063	5		4.75361	0.0776656	6		4.61812	0.561962	5
GlcCer 17:1;O2/23:0;O	7.04569	0.551159	6		8.32587	0.432724	5		7.99033	0.504529	6		6.55159	0.893374	5
GlcCer 17:1;O2/24:0;O	28.8482	1.10162	6		23.4965	1.5824	5		29.6417	1.97781	6		24.0944	1.7133	5
GlcCer 17:1;O2/24:1	3.71356	0.127762	6		3.30463	0.115325	5		3.96456	0.14746	6		3.8548	0.525786	5
GlcCer 17:1;O2/24:1;O	1.40753	0.406035	6		1.70701	0.203608	5		1.31864	0.352929	6		12.7374	7.4543	5
GlcCer 17:1;O2/25:0;O	4.98217	0.518029	6		6.92941	0.351779	5		7.83554	0.726582	6		5.74464	0.681586	5
GlcCer 17:1;O2/26:0;O	3.48715	0.298999	6		4.0412	0.212186	5		6.08053	0.304285	6		5.00837	1.27742	5
GlcCer 17:1;O2/27:0;O	0.880247	0.0419116	6		1.55457	0.0904808	5		1.47177	0.0758638	6		1.43239	0.386027	5
Ceramide
The raw abundance of each lipid from LDA was normalized as relative percentage of the total abundance of Ceramide
	L4440				L4440 +gluc				cgt-3				cgt-3 +gluc
	Average Relative abundance	SEM	N		Average Relative abundance	SEM	N		Average Relative abundance	SEM	N		Average Relative abundance	SEM	N
Cer 17:1;O2 /21:0	1.07059	0.0655003	6		0.917513	0.0204126	5		0.766435	0.0297708	6		0.427085	0.109904	5
Cer 17:1;O2 /21:0;O	2.10366	0.125391	6		2.3695	0.145345	5		2.20336	0.0836296	6		1.65925	0.0817494	5
Cer 17:1;O2/ 22:0	9.22612	0.604113	6		8.05319	0.328655	5		5.91048	0.255996	6		4.39794	0.21546	5
Cer 17:1;O2 /22:0;O	26.6671	0.919563	6		25.6928	0.676439	5		19.7615	0.793372	6		17.3254	0.447461	5
Cer 17:1;O2/22:1	11.8303	0.540333	6		11.3501	0.25227	5		8.49498	0.357518	6		7.5075	0.326104	5
Cer 17:1;O2/23:0	1.29144	0.0300107	6		1.07422	0.04871	5		1.17525	0.0843273	6		0.552861	0.229527	5
Cer 17:1;O2/24:0	3.15017	0.505515	6		2.23627	0.11329	5		3.13018	0.134229	6		3.02379	0.336422	5
Cer 17:1;O2/24:0;O	21.8308	0.546165	6		20.8793	0.488468	5		21.3887	1.00531	6		19.6307	1.46969	5
Cer 17:1;O2/24:1	8.58668	0.223739	6		8.04832	0.259417	5		8.42683	0.394395	6		7.60449	0.590387	5
Cer 17:1;O2/25:0	0.687544	0.0852486	6		0.613997	0.0354182	5		0.978529	0.0547254	6		1.23157	0.263071	5
Cer 17:1;O2/25:0;O	6.656	0.395514	6		7.75282	0.717097	5		8.33747	0.39871	6		8.14976	0.493173	5
Cer 17:1;O2 /25:1	1.57325	0.0683368	6		2.08013	0.109764	5		2.22657	0.124397	6		2.09302	0.0958315	5
Cer 17:1;O2/26:0	0.471515	0.0582874	6		0.343819	0.0237045	5		0.692555	0.0351004	6		1.38207	0.560988	5
Cer 17:1;O2/26:0;O	3.48807	0.166971	6		4.02116	0.162442	5		5.38904	0.279896	6		5.8823	0.769359	5
Cer 17:1;O2/26:1	1.0432	0.0750482	6		1.2033	0.0593592	5		1.66798	0.0776804	6		1.67897	0.143342	5
Cer 17:1;O2/27:0	0.323548	0.0938016	6		0.380089	0.0695598	5		0.355218	0.0350637	6		4.22795	2.70346	5

## Sheet: GlcCer
Summary of all statistically significant glucosylceramide (GlcCer) species for all possible combinations
	L4440 vs L4440 +gluc
	P value	Mean of L4440	Mean of L4440 + gluc	Adjusted p value (q)
GlcCer 17:1;O2/27:0;O	4.8e-05	0.88	1.55	0.000458
	L4440 vs cgt-3
	P value	Mean of L4440	Mean of cgt-3	Adjusted p value (q)
GlcCer 17:1;O2/27:0;O	6.1e-05	0.88	1.47	0.000362
GlcCer 17:1;O2/26:0;O	0.000115	3.49	6.08	0.000362
GlcCer 17:1;O2/22:1	0.000178	5.49	4.75	0.000374
GlcCer 17:1;O2/25:0;O	0.009638	4.98	7.84	0.015179
GlcCer 17:1;O2/22:0;O	0.036662	40.15	32.66	0.046194

## Sheet: Cer
Summary of all statistically significant ceramide (Cer) species for all possible combinations
	L4440 vs L4440 +gluc
	P value	Mean of L4440	Mean of L4440 + gluc	Adjusted p value (q)
Cer 17:1;O2 /25:1	0.00288	1.57	2.08	0.025497
Cer 17:1;O2/23:0	0.003469	1.29	1.07	0.025497
	L4440 vs cgt-3
	P value	Mean of L4440	Mean of cgt-3	Adjusted p value (q)
Cer 17:1;O2/26:0;O	0.000173	3.49	5.39	0.0005
Cer 17:1;O2 /22:0;O	0.000199	26.67	19.76	0.0005
Cer 17:1;O2/26:1	0.000238	1.04	1.67	0.0005
Cer 17:1;O2/22:1	0.000434	11.83	8.49	0.000605
Cer 17:1;O2/ 22:0	0.00048	9.23	5.91	0.000605
Cer 17:1;O2 /25:1	0.000779	1.57	2.23	0.000818
Cer 17:1;O2 /21:0	0.002779	1.07	0.77	0.002501
Cer 17:1;O2/26:0	0.012234	0.47	0.69	0.009634
Cer 17:1;O2/25:0;O	0.014049	6.66	8.34	0.009835
Cer 17:1;O2/25:0	0.018263	0.69	0.98	0.011506
	cgt-3 vs cgt-3 +gluc
	P value	Mean of cgt-3	Mean of cgt-3 + gluc	Adjusted p value (q)
Cer 17:1;O2 /21:0;O	0.001075	2.2	1.66	0.014166
Cer 17:1;O2/ 22:0	0.001927	5.91	4.4	0.014166
Cer 17:1;O2 /21:0	0.010033	0.77	0.43	0.04916
