# Supplementary material for: Targeted lipidomics reveals a novel role for glucosylceramides in glucose response
Source: J Lipid Res. 2023 May 26;64(7):100394. doi: 10.1016/j.jlr.2023.100394 (PMC10320606; doi:10.1016/j.jlr.2023.100394)
Supplement: Supplemental Table S5 [file mmc5.xlsx]

## Sheet: Sheet1
Table S5. Sphingolipidomic profile of animals WT animals
Glucosylceramide Species	Average Relative abundance	SEM	N
GlcCer 17:1;O2/21:0;O	2.22584	0.401857	7
GlcCer 17:1;O2/22:0;O	32.6815	1.15997	7
GlcCer 17:1;O2/22:1	4.23398	0.137578	7
GlcCer 17:1;O2/23:0;O	5.28855	0.403599	7
GlcCer 17:1;O2/24:0;O	35.5682	1.07907	7
GlcCer 17:1;O2/24:1	4.55897	0.121301	7
GlcCer 17:1;O2/24:1;O	1.47691	0.109021	7
GlcCer 17:1;O2/25:0;O	6.53409	0.345555	7
GlcCer 17:1;O2/26:0;O	6.62432	0.272062	7
GlcCer 17:1;O2/27:0;O	0.807639	0.0664262	7
Ceramide Species	Average Relative abundance	SEM	N
Cer 17:1;O2 /21:0	0.511157	0.341851	7
Cer 17:1;O2 /21:0;O	1.5503	0.236434	7
Cer 17:1;O2/ 22:0	7.63507	0.540615	7
Cer 17:1;O2/22:1	8.4922	0.443537	7
Cer 17:1;O2/22:0;O	18.9751	1.19669	7
Cer 17:1;O2/23:0	6.4574	2.74866	7
Cer 17:1;O2/24:0	2.99898	0.253532	7
Cer 17:1;O2/24:1	9.36471	0.282779	7
Cer 17:1;O2/24:0;O	24.5205	0.65294	7
Cer 17:1;O2/25:0	0.684713	0.128996	7
Cer 17:1;O2/25:1	1.62871	0.1146	7
Cer 17:1;O2/25:0;O	7.21592	0.773931	7
Cer 17:1;O2/26:0	0.588287	0.0478493	7
Cer 17:1;O2/26:0;O	7.41115	0.832325	7
Cer 17:1;O2/26:1	1.75793	0.0937254	7
Cer 17:1;O2/27:0	0.207894	0.021611	7
