# Supplementary material for: Targeted lipidomics reveals a novel role for glucosylceramides in glucose response
Source: J Lipid Res. 2023 May 26;64(7):100394. doi: 10.1016/j.jlr.2023.100394 (PMC10320606; doi:10.1016/j.jlr.2023.100394)
Supplement: Supplemental Table S6 [file mmc6.xlsx]

## Sheet: Summary of data
Table S6. Sphingolipidomic profile of animals fed L4440, L4440 + sphingolipid (sph) supplement, elo-5 and elo-5 RNAi +sph supplement.
	L4440				L4440+Sph				elo-5				elo-5 +Sph
	Average Relative abundance	SEM	N		Average Relative abundance	SEM	N		Average Relative abundance	SEM	N		Average Relative abundance	SEM	N
GlcCer 17:1;O2/21:0;O	3.13015	0.381859	5		3.81885	0.327853	4		14.7778	0.55206	6		5.78224	0.802223	6
GlcCer 17:1;O2/22:0;O	32.4471	0.727201	5		31.4563	0.57093	4		10.348	0.191718	6		22.7714	1.60939	6
GlcCer 17:1;O2/22:1	4.11955	0.128821	5		4.03712	0.0792753	4		1.18896	0.0360283	6		2.83843	0.178267	6
GlcCer 17:1;O2/23:0;O	8.18131	0.595947	5		10.8609	0.695054	4		21.515	0.583261	6		11.6606	1.08567	6
GlcCer 17:1;O2/24:0;O	31.719	1.01841	5		28.8133	0.84869	4		23.9715	1.3255	6		30.8734	1.87328	6
GlcCer 17:1;O2/24:1	3.02649	0.295337	5		2.89866	0.284078	4		2.31521	0.474859	6		3.41881	0.213331	6
GlcCer 17:1;O2/24:1;O	2.66635	0.490079	5		1.51642	0.192264	4		2.78202	0.302005	6		2.16694	0.175308	6
GlcCer 17:1;O2/25:0;O	7.84174	0.25558	5		8.85581	0.299488	4		11.8645	0.481962	6		10.1362	0.422012	6
GlcCer 17:1;O2/26:0;O	6.13455	0.237611	5		6.93471	0.265013	4		9.85805	0.503984	6		9.11393	0.327726	6
GlcCer 17:1;O2/27:0;O	0.73371	0.0621451	5		0.807976	0.028224	4		1.37907	0.233767	6		1.23804	0.0934877	6
	L4440				L4440+Sph				elo-5				elo-5 +Sph
	Average Relative abundance	SEM	N		Average Relative abundance	SEM	N		Average Relative abundance	SEM	N		Average Relative abundance	SEM	N
Cer 17:1;O2 /21:0	0.911094	0.0908522	5		1.03801	0.261264	4		4.91883	1.24817	6		1.68706	0.304743	6
Cer 17:1;O2 /21:0;O	1.93652	0.172899	5		2.19247	0.264524	4		11.2089	1.61838	6		4.69806	1.17199	6
Cer 17:1;O2/ 22:0	8.24159	0.384631	5		8.34272	0.840212	4		3.58969	0.578601	6		5.21718	1.67669	6
Cer17:1;O2 /22:0;O	22.1529	0.993377	5		20.0986	1.10489	4		9.00636	0.55576	6		15.821	2.50165	6
Cer 17:1;O2/22:1	10.1537	0.552082	5		9.33591	0.284325	4		4.59147	0.200609	6		7.0077	0.767382	6
Cer17:1;O2/23:0	1.69994	0.123711	5		2.06698	0.507288	4		1.09677	1.22756	6		1.40584	0.398062	6
Cer 17:1;O2/24:0	2.70164	0.546215	5		3.04992	0.305833	4		2.56295	0.293986	6		2.59041	0.763152	6
Cer 17:1;O2/24:0;O	23.6751	0.986726	5		23.0108	0.717811	4		23.3652	1.57893	6		26.5809	2.41235	6
Cer 17:1;O2/24:1	9.01528	0.433788	5		8.76882	0.252773	4		8.84558	0.644552	6		10.2646	0.873465	6
Cer 17:1;O2/25:0	0.808042	0.203551	5		1.052	0.138656	4		0.375781	0.582268	6		0.83232	0.193618	6
Cer 17:1;O2/25:0;O	7.53849	1.46609	5		7.68383	0.756978	4		11.7208	1.278	6		8.82021	0.666495	6
Cer17:1;O2 /25:1	2.31651	0.231939	5		2.57384	0.240486	4		3.75664	0.282136	6		2.8562	0.403683	6
Cer 17:1;O2/26:0	0.624174	0.177684	5		0.832127	0.164833	4		1.13496	0.142573	6		0.736893	0.19215	6
Cer 17:1;O2/26:0;O	6.04466	0.534134	5		7.42572	0.722464	4		10.5772	0.48298	6		8.57978	0.642242	6
Cer 17:1;O2/26:1	1.76905	0.17071	5		2.16008	0.165935	4		2.61188	0.380149	6		2.62461	0.217983	6
Cer 17:1;O2/27:0	0.411238	0.329327	5		0.368169	0.15797	4		0.636967	0.15767	6		0.277333	0.0767034	6

## Sheet: GlcCer
Summary of all statistically significant glucosylceramide (GlcCer) species for all possible combinations
	L4440 vs elo-5
	P value	Mean of L4440	Mean of elo-5	Adjusted p value (q)
GlcCer 17:1;O2/22:0;O	<0.000001	32.45	10.35	<0.000001
GlcCer 17:1;O2/22:0	<0.000001	4.12	1.189	<0.000001
GlcCer 17:1;O2/21:0;O	<0.000001	3.13	14.78	<0.000001
GlcCer 17:1;O2/23:0;O	<0.000001	8.181	21.51	<0.000001
GlcCer 17:1;O2/25:0;O	6.8e-05	7.842	11.86	2.9e-05
GlcCer 17:1;O2/26:0;O	0.000152	6.135	9.858	5.3e-05
GlcCer 17:1;O2/24:0;O	0.001535	31.72	23.97	0.000461
GlcCer 17:1;O2/27:0;O	0.037345	0.7337	1.379	0.009803
	elo-5 vs elo-5 +Sph
	P value	Mean of elo-5	Mean of elo-5+Sph	Adjusted p value (q)
GlcCer 17:1;O2/21:0;O	3e-06	14.78	5.782	8e-06
GlcCer 17:1;O2/22:0	4e-06	1.189	2.838	8e-06
GlcCer 17:1;O2/23:0;O	1.2e-05	21.51	11.66	1.7e-05
GlcCer 17:1;O2/22:0;O	1.7e-05	10.35	22.77	1.8e-05
GlcCer 17:1;O2/24:0;O	0.01317	23.97	30.87	0.011063
GlcCer 17:1;O2/25:0;O	0.022392	11.86	10.14	0.015675
GlcCer 17:1;O2/24:1	0.060028	2.315	3.419	0.036017
	L4440 +Sph vs elo-5 +Sph
	P value	Mean of L4440+Sph	Mean of elo-5+Sph	Adjusted p value (q)
GlcCer 17:1;O2/22:0	0.000844	4.037	2.838	0.004634
GlcCer 17:1;O2/26:0;O	0.001471	6.935	9.114	0.004634
GlcCer 17:1;O2/22:0;O	0.002946	31.46	22.77	0.006187
GlcCer 17:1;O2/27:0;O	0.006833	0.808	1.238	0.010762
	L4440 vs elo-5 +Sph
	P value	Mean of L4440	Mean of elo-5 +Sph	Adjusted p value (q)
GlcCer 17:1;O2/26:0;O	5.8e-05	6.135	9.114	0.000183
GlcCer 17:1;O2/22:0	0.000335	4.12	2.838	0.000527
GlcCer 17:1;O2/22:0;O	0.000643	32.45	22.77	0.000676
GlcCer 17:1;O2/25:0;O	0.0017	7.842	10.14	0.001275
GlcCer 17:1;O2/27:0;O	0.002024	0.7337	1.238	0.001275
GlcCer 17:1;O2/21:0;O	0.02115	3.13	5.782	0.011104
GlcCer 17:1;O2/23:0;O	0.026683	8.181	11.66	0.012007

## Sheet: Cer
Summary of all statistically significant ceramide (Cer) species for all possible combinations
	L4440 vs elo-5
	P value	Mean of L4440	Mean of elo-5	Adjusted p value (q)
Cer17:1;O2 /22:0;O	<0.000001	22.15	9.006	<0.000001
Cer 17:1;O2/22:1	<0.000001	10.15	4.591	<0.000001
Cer 17:1;O2/ 22:0	<0.000001	8.242	3.59	<0.000001
Cer 17:1;O2/26:0;O	<0.000001	6.045	10.58	<0.000001
Cer 17:1;O2 /21:0;O	<0.000001	1.937	11.21	<0.000001
Cer17:1;O2 /25:1	8e-06	2.317	3.757	8e-06
Cer 17:1;O2 /21:0	5.7e-05	0.9111	4.919	5.1e-05
Cer 17:1;O2/26:0	0.000493	0.6242	1.135	0.000389
Cer 17:1;O2/25:0;O	0.00068	7.538	11.72	0.000476
Cer 17:1;O2/26:1	0.001369	1.769	2.612	0.000863
	elo-5 vs elo-5 +Sph
	P value	Mean of elo-5	Mean of elo-5 +Sph	Adjusted p value (q)
Cer 17:1;O2 /21:0;O	1.2e-05	11.21	4.698	5.7e-05
Cer 17:1;O2/22:1	2.2e-05	4.591	7.008	5.7e-05
Cer17:1;O2 /22:0;O	6.8e-05	9.006	15.82	0.000119
Cer 17:1;O2 /21:0	0.000107	4.919	1.687	0.000123
Cer 17:1;O2/26:0;O	0.000117	10.58	8.58	0.000123
Cer 17:1;O2/27:0	0.000519	0.637	0.2773	0.000447
Cer 17:1;O2/25:0;O	0.000597	11.72	8.82	0.000447
Cer17:1;O2 /25:1	0.001182	3.757	2.856	0.000776
Cer 17:1;O2/26:0	0.002232	1.135	0.7369	0.001302
Cer 17:1;O2/24:1	0.009461	8.846	10.26	0.004967
Cer 17:1;O2/24:0;O	0.021121	23.37	26.58	0.01008
Cer 17:1;O2/ 22:0	0.04838	3.59	5.217	0.021166
Cer 17:1;O2/25:0	0.098381	0.3758	0.8323	0.039731
	L4440 +Sph vs elo-5 +Sph
	P value	Mean of L4440+Sph	Mean of elo-5 +Sph	Adjusted p value (q)
Cer 17:1;O2/22:1	0.000447	9.336	7.008	0.003753
Cer 17:1;O2 /21:0;O	0.003313	2.192	4.698	0.013915
Cer 17:1;O2/26:1	0.007011	2.16	2.625	0.015601
Cer 17:1;O2 /21:0	0.008359	1.038	1.687	0.015601
Cer 17:1;O2/ 22:0	0.009286	8.343	5.217	0.015601
Cer 17:1;O2/24:1	0.011282	8.769	10.26	0.015795
Cer17:1;O2 /22:0;O	0.013187	20.1	15.82	0.015824
Cer 17:1;O2/24:0;O	0.022288	23.01	26.58	0.023403
Cer 17:1;O2/26:0;O	0.029039	7.426	8.58	0.027103
Cer 17:1;O2/25:0;O	0.036454	7.684	8.82	0.030621
Cer17:1;O2/23:0	0.049208	2.067	1.406	0.037577
	L4440 vs elo-5 +Sph
	P value	Mean of L4440	Mean of elo-5 +Sph	Adjusted p value (q)
Cer 17:1;O2/22:1	3.2e-05	10.15	7.008	0.000174
Cer 17:1;O2/26:1	5.5e-05	1.769	2.625	0.000174
Cer 17:1;O2/26:0;O	6.2e-05	6.045	8.58	0.000174
Cer 17:1;O2 /21:0	0.000405	0.9111	1.687	0.000816
Cer17:1;O2 /22:0;O	0.000504	22.15	15.82	0.000816
Cer 17:1;O2 /21:0;O	0.000583	1.937	4.698	0.000816
Cer 17:1;O2/ 22:0	0.003538	8.242	5.217	0.004245
Cer 17:1;O2/24:1	0.017708	9.015	10.26	0.018593
Cer17:1;O2 /25:1	0.027153	2.317	2.856	0.025343
Cer 17:1;O2/24:0;O	0.033511	23.68	26.58	0.028149
