# Supplementary material for: Targeted lipidomics reveals a novel role for glucosylceramides in glucose response
Source: J Lipid Res. 2023 May 26;64(7):100394. doi: 10.1016/j.jlr.2023.100394 (PMC10320606; doi:10.1016/j.jlr.2023.100394)
Supplement: Supplemental Table S7 [file mmc7.xlsx]

## Sheet: Summary of data
Table S6. Sphingolipidomic profile of animals fed L4440, L4440 + sphingolipid (sph) supplement, elo-3 and elo-3 RNAi +sph supplement.
	L4440				L4440 +Sph				elo-3				elo-3 +Sph
	Average Relative abundance	SEM	N		Average Relative abundance	SEM	N		Average Relative abundance	SEM	N		Average Relative abundance	SEM	N
GlcCer 17:1;O2/21:0;O	3.88921	0.435885	5		4.18501	0.298717	5		6.21043	1.22553	5		3.72013	1.15799	5
GlcCer 17:1;O2/22:0;O	34.031	0.938816	5		36.8598	1.33657	5		25.4723	1.42647	5		21.108	2.83999	5
GlcCer 17:1;O2/22:1	4.36812	0.170019	5		4.70348	0.177311	5		3.05301	0.130831	5		3.25068	0.355023	5
GlcCer 17:1;O2/23:0;O	8.37874	0.693276	5		8.53134	0.492031	5		5.48565	0.525416	5		7.23945	0.725977	5
GlcCer 17:1;O2/24:0;O	25.9298	2.55095	5		26.1681	1.6258	5		27.0478	2.61571	5		27.8892	3.14254	5
GlcCer 17:1;O2/24:1	3.36967	0.205783	5		3.72774	0.175994	5		2.82923	0.187026	5		3.01289	0.265443	5
GlcCer 17:1;O2/24:1;O	8.23778	2.22938	5		2.00676	0.40586	5		10.2675	4.70604	5		10.8298	3.19539	5
GlcCer 17:1;O2/25:0;O	6.13433	0.631867	5		7.58301	0.369702	5		7.62177	0.60303	5		8.31576	0.831633	5
GlcCer 17:1;O2/26:0;O	5.03338	0.127322	5		5.53087	0.438828	5		7.15015	0.387404	5		8.16489	0.615112	5
GlcCer 17:1;O2/27:0;O	0.627893	0.0804366	5		0.703909	0.020892	5		4.86213	0.794941	5		6.46925	0.824445	5
	L4440				L4440 +Sph				elo-3				elo-3 +Sph
	Average Relative abundance	SEM	N		Average Relative abundance	SEM	N		Average Relative abundance	SEM	N		Average Relative abundance	SEM	N
Cer 17:1;O2/21:0	0.894269	0.0558111	5		0.892293	0.0469505	5		1.05038	0.652719	5		0.945745	0.446264	5
Cer 17:1;O2/21:0;O	2.1582	0.214297	5		2.01274	0.144523	5		5.18744	0.694372	5		3.78743	0.258724	5
Cer 17:1;O2/22:0	8.66989	0.242205	5		9.18209	0.396413	5		12.1769	0.621729	5		11.4825	1.45131	5
Cer 17:1;O2/22:1	9.61827	0.245618	5		9.43672	0.105517	5		8.29914	0.382557	5		7.79136	0.508755	5
Cer 17:1;O2/22:0;O	22.0056	0.353442	5		21.3766	0.157665	5		16.0344	0.574907	5		15.1728	0.867638	5
Cer 17:1;O2/23:0	1.70122	0.0981156	5		1.65488	0.0747935	5		0.0540617	0.0540617	5		0.522522	0.376102	5
Cer 17:1;O2/24:0	3.66815	0.387059	5		4.03757	0.458402	5		3.65318	0.531922	5		3.92317	0.41921	5
Cer 17:1;O2/24:1	8.62647	0.268117	5		8.55887	0.104964	5		7.74565	0.164076	5		7.34246	0.492518	5
Cer 17:1;O2/24:0;O	22.5837	0.851258	5		22.6865	0.454396	5		15.6518	0.68998	5		15.832	0.641116	5
Cer 17:1;O2/25:0	1.0209	0.0871854	5		1.0589	0.0562641	5		1.08814	0.302223	5		1.03476	0.46689	5
Cer 17:1;O2/25:1	1.99677	0.126481	5		2.01351	0.0741434	5		2.38102	0.0708445	5		2.1083	0.14649	5
Cer 17:1;O2/25:0;O	8.20233	0.248225	5		8.46449	0.132972	5		13.0191	1.57381	5		12.4664	1.37388	5
Cer 17:1;O2/26:0	1.01879	0.121723	5		0.939246	0.0647902	5		2.08944	0.311756	5		3.05325	0.614806	5
Cer 17:1;O2/26:1	1.5821	0.116075	5		1.66877	0.0812631	5		2.1781	0.170159	5		2.25066	0.232398	5
Cer 17:1;O2/26:0;O	5.59059	0.361527	5		5.60995	0.294333	5		7.3945	0.518598	5		9.18196	1.55721	5
Cer 17:1;O2/27:0	0.662786	0.148161	5		0.40695	0.0670474	5		1.99671	0.175336	5		3.10467	1.00713	5

## Sheet: GlcCer
Summary of all statistically significant glucosylceramide (GlcCer) species for all possible combinations
	L4440 vs elo-3
	P value	Mean of L4440	Mean of elo-3	Adjusted p value (q)
GlcCer 17:1;O2/22:1	0.00028	4.368	3.053	0.001362
GlcCer 17:1;O2/27:0;O	0.000729	0.6279	4.862	0.001362
GlcCer 17:1;O2/26:0;O	0.000832	5.033	7.15	0.001362
GlcCer 17:1;O2/22:0;O	0.001037	34.03	25.47	0.001362
GlcCer 17:1;O2/23:0;O	0.010449	8.379	5.486	0.010971
	L4440 vs elo-3 +Sph
	P value	Mean of L4440	Mean of elo-3 +Sph	Adjusted p value (q)
GlcCer 17:1;O2/27:0;O	0.000107	0.6279	6.469	0.000786
GlcCer 17:1;O2/26:0;O	0.001072	5.033	8.165	0.003941
GlcCer 17:1;O2/22:0;O	0.002545	34.03	21.11	0.006234
GlcCer 17:1;O2/22:1	0.021853	4.368	3.251	0.040155

## Sheet: Cer
Summary of all statistically significant ceramide (Cer) species for all possible combinations
	L4440 vs elo-3
	P value	Mean of L4440	Mean of elo-3	Adjusted p value (q)
Cer 17:1;O2/23:0	<0.000001	1.701	0.05406	1e-06
Cer 17:1;O2/22:0;O	2.1e-05	22.01	16.03	3.3e-05
Cer 17:1;O2/24:0;O	0.000226	22.58	15.65	0.000238
Cer 17:1;O2/27:0	0.0004	0.6628	1.997	0.000315
Cer 17:1;O2/22:0	0.000768	8.67	12.18	0.000484
Cer 17:1;O2/21:0;O	0.003128	2.158	5.187	0.001642
Cer 17:1;O2/26:0	0.01263	1.019	2.089	0.005684
Cer 17:1;O2/25:0;O	0.016479	8.202	13.02	0.006069
Cer 17:1;O2/22:1	0.019842	9.618	8.299	0.006069
Cer 17:1;O2/26:1	0.020091	1.582	2.178	0.006069
Cer 17:1;O2/26:0;O	0.021364	5.591	7.395	0.006069
Cer 17:1;O2/24:1	0.023121	8.626	7.746	0.006069
Cer 17:1;O2/25:1	0.029232	1.997	2.381	0.007083
	L4440 vs elo-3 +Sph
	P value	Mean of L4440	Mean of elo-3 +Sph	Adjusted p value (q)
Cer 17:1;O2/22:0;O	8.4e-05	22.01	15.17	0.000798
Cer 17:1;O2/24:0;O	0.000224	22.58	15.83	0.001059
Cer 17:1;O2/21:0;O	0.001272	2.158	3.787	0.004008
Cer 17:1;O2/26:0	0.01177	1.019	3.053	0.021934
Cer 17:1;O2/22:1	0.011988	9.618	7.791	0.021934
Cer 17:1;O2/25:0;O	0.01572	8.202	12.47	0.021934
Cer 17:1;O2/23:0	0.016248	1.701	0.5225	0.021934
Cer 17:1;O2/26:1	0.032941	1.582	2.251	0.038912
Cer 17:1;O2/27:0	0.04326	0.6628	3.105	0.045423
Cer 17:1;O2/24:1	0.051286	8.626	7.342	0.047133
Cer 17:1;O2/26:0;O	0.054864	5.591	9.182	0.047133
